# Supplementary material for: Lipid Differences and Related Metabolism Present on the Hand Skin Surface of Different-Aged Asiatic Females—An Untargeted Metabolomics Study
Source: Metabolites. 2023 Apr 13;13(4):553. doi: 10.3390/metabo13040553 (PMC10142664; doi:10.3390/metabo13040553)
Supplement: Supplementary file 1 [file metabolites-13-00553-s001.zip]

Archive with 1 entries (1 files):
- metabolites-2240290-supplementary.pdf
